# Supplementary material for: Genetic loci of Staphylococcus aureus associated with anti-neutrophil cytoplasmic autoantibody (ANCA)-associated vasculitides
Source: Sci Rep. 2017 Sep 22;7:12211. doi: 10.1038/s41598-017-12450-z (PMC5610336; doi:10.1038/s41598-017-12450-z)
Supplement: Supplementary file 2 — Supplementary Table 1 [file 41598_2017_12450_MOESM2_ESM.xls]

## Sheet: Table S1 - Legend
	Supplementary Table 1. DNA microarray data for all 106 investigated S. aureus isolates in the PR3-ANCA, MPO-ANCA and HC samples.
	The data for each group of isolates is presented on separate sheets.

## Sheet: PR3-ANCA
Gene Group	Typing Information				Species Markers								Regulatory Genes								Resistance genotype: penicillinase			Resistance genotype: MLS-antibiotics												Resistance genotype: aminoglycosides			Resistance genotype: miscellanous genes
Sample ID	MLST and agr Group Assignment	Strain Assignment	MRSA (mecA)	PVL	23S-rRNA	gapA	katA	coA	Protein A	sbi	nuc	fnbA	vraS	sarA	eno	saeS	agrI	agrII	agrIII	agrIV	blaZ	blaI	blaR	ermA	ermB	ermC	linA	msrA	mefA	mpbBM	vatA	vatB	vga	vgaA	vgb	aacA-aphD	aadD	aphA	sat	dfrA	far	Q6GD50	mupR	tetK	tetM	cat	fexA	cfr	fosB
Function					23S-rRNA Gene	Glyceraldehyde 3-phosphate Dehydrogenase	Catalase	Coagulase	Staphylococcus Protein A	IgG-binding protein	Thermostable Nuclease (DNAse)	Fibronectin-binding Protein A	vraS Sensor Protein	Staphylococcal Accessory Regulator A	Enolase, Phosphopyruvate Hydratase	Histidine Protein Kinase (sae Locus)	Accessory Gene Regulator - Type 1	Accessory Gene Regulator - Type 2	Accessory Gene Regulator - Type 3	Accessory Gene Regulator - Type 4	Beta-Lactamase	Beta Lactamase Repressor (Regulatory Protein)	Beta Lactamase Regulatory Protein	Macrolide, Lincosamide, Streptogramin	Macrolide, Lincosamide, Streptogramin	Macrolide, Lincosamide, Streptogramin	Lincosamides	Macrolide	Macrolide	Macrolide	Streptogramine	Streptogramine	Streptogramine	Streptogramine	Streptogramine	Aminoglycoside (Gentamicin, Tobramycin)	Aminoglycoside (Tobramycin, Neomycin)	Aminoglycoside (Kanamycin, Neomycin)	Streptothricin	Trimethoprim	Fusidic acid	Putative Fusidic Acid Resistance Protein	Mupirocin	Tetracycline	Tetracycline	Chloramphenicol	Chloramphenicol	Phenicols, Lincosamides, Oxazolidinones (Linezolid),	Putative Marker For Fosfomycin, Bleomycin
Vas001	agr_I/CC7 (score: 88.8 %)	CC7-MSSA (score: 88.8 %)	neg	neg	pos	pos	pos	pos	pos	pos	pos	pos	pos	pos	pos	pos	pos	neg	neg	neg	pos	pos	pos	neg	neg	neg	neg	neg	neg	neg	neg	neg	neg	neg	neg	neg	neg	neg	neg	neg	neg	neg	neg	neg	neg	neg	neg	neg	neg
Vas002	agr_I/CC8 (score: 87.6 %)	None (score:None %)	neg	neg	pos	pos	pos	pos	pos	pos	pos	pos	pos	pos	pos	pos	pos	neg	neg	neg	pos	pos	pos	neg	neg	neg	neg	neg	neg	neg	neg	neg	neg	neg	neg	neg	neg	neg	neg	neg	neg	neg	neg	neg	neg	neg	neg	neg	pos
Vas003	agr_I/CC8 (score: 87.1 %)	None (score:None %)	neg	neg	pos	pos	pos	pos	pos	pos	pos	pos	pos	pos	pos	pos	pos	neg	neg	pos	pos	pos	pos	neg	neg	neg	neg	neg	neg	neg	neg	neg	neg	neg	neg	neg	neg	neg	neg	neg	neg	neg	neg	neg	neg	neg	neg	neg	pos
Vas004	agr_I/CC8 (score: 88.1 %)	None (score:None %)	neg	neg	pos	pos	pos	pos	pos	pos	pos	pos	pos	pos	pos	pos	pos	neg	neg	neg	pos	pos	pos	neg	neg	pos	neg	neg	neg	neg	neg	neg	neg	neg	neg	neg	neg	neg	neg	neg	neg	neg	neg	neg	neg	pos	neg	neg	pos
Vas005	agr_I/CC8 (score: 88.1 %)	None (score:None %)	neg	neg	pos	pos	pos	pos	pos	pos	pos	pos	pos	pos	pos	pos	pos	neg	neg	neg	pos	pos	pos	neg	neg	pos	neg	neg	neg	neg	neg	neg	neg	neg	neg	neg	neg	neg	neg	neg	neg	neg	neg	neg	neg	pos	neg	neg	pos
Vas006	None (score:None %)	None (score:None %)	neg	neg	pos	pos	pos	pos	pos	pos	pos	pos	pos	pos	pos	pos	pos	neg	neg	neg	pos	pos	pos	neg	neg	pos	neg	neg	neg	neg	neg	neg	neg	neg	neg	neg	neg	neg	neg	neg	neg	neg	neg	neg	neg	pos	neg	neg	pos
Vas007	agr_I/CC8 (score: 87.6 %)	None (score:None %)	neg	neg	pos	pos	pos	pos	pos	pos	pos	pos	pos	pos	pos	pos	pos	neg	neg	neg	pos	pos	pos	neg	neg	neg	neg	neg	neg	neg	neg	neg	neg	neg	neg	neg	neg	neg	neg	neg	neg	neg	neg	neg	neg	neg	neg	neg	pos
Vas008	agr_I/CC8/ST72 (score: 90.7 %)	CC20-MSSA (score: 86.3 %)	neg	neg	pos	pos	pos	pos	pos	pos	pos	pos	pos	pos	pos	pos	pos	neg	neg	neg	pos	pos	pos	neg	neg	neg	neg	neg	neg	neg	neg	neg	neg	neg	neg	neg	neg	neg	neg	neg	neg	neg	neg	neg	neg	neg	neg	neg	pos
Vas009	agr_I/CC97 (score: 90.0 %)	CC97-MSSA (score: 90.0 %)	neg	neg	pos	pos	pos	pos	pos	pos	pos	pos	pos	pos	pos	pos	pos	neg	neg	neg	pos	pos	pos	neg	neg	neg	neg	neg	neg	neg	neg	neg	neg	neg	neg	neg	neg	neg	neg	neg	neg	neg	neg	neg	neg	neg	neg	neg	neg
Vas010	agr_II/CC5 (score: 89.0 %)	CC5-MSSA (score: 88.1 %)	neg	neg	pos	pos	pos	pos	pos	pos	pos	pos	pos	pos	pos	pos	neg	pos	neg	neg	neg	neg	neg	neg	neg	neg	neg	neg	neg	neg	neg	neg	neg	neg	neg	neg	neg	neg	neg	neg	neg	neg	neg	neg	neg	neg	neg	neg	pos
Vas011	agr_I/CC8 (score: 88.9 %)	None (score:None %)	neg	neg	pos	pos	pos	pos	pos	pos	pos	pos	pos	pos	pos	pos	pos	neg	neg	pos	pos	pos	pos	neg	neg	neg	neg	neg	neg	neg	neg	neg	neg	neg	neg	neg	neg	neg	neg	neg	neg	neg	neg	neg	neg	neg	neg	neg	pos
Vas012	agr_I/CC8 (score: 86.7 %)	None (score:None %)	neg	neg	pos	pos	pos	pos	pos	pos	pos	pos	pos	pos	pos	pos	pos	neg	neg	pos	pos	pos	pos	neg	neg	neg	neg	neg	neg	neg	neg	neg	neg	neg	neg	neg	neg	neg	neg	neg	neg	neg	neg	neg	neg	neg	neg	neg	pos
Vas013	agr_I/CC8 (score: 87.4 %)	None (score:None %)	neg	neg	pos	pos	pos	pos	pos	pos	pos	pos	pos	pos	pos	pos	pos	neg	neg	pos	pos	pos	pos	neg	neg	neg	neg	neg	neg	neg	neg	neg	neg	neg	neg	neg	neg	neg	neg	neg	neg	neg	neg	neg	neg	neg	neg	neg	pos
Vas014	agr_I/CC8 (score: 86.3 %)	None (score:None %)	neg	neg	pos	pos	pos	pos	pos	pos	pos	pos	pos	pos	pos	pos	pos	neg	neg	pos	pos	pos	pos	neg	neg	neg	neg	neg	neg	neg	neg	neg	neg	neg	neg	neg	neg	neg	neg	neg	neg	neg	neg	neg	neg	neg	neg	neg	pos
Vas015	agr_I/CC8 (score: 86.4 %)	None (score:None %)	neg	neg	pos	pos	pos	pos	pos	pos	pos	pos	pos	pos	pos	pos	pos	neg	neg	pos	pos	pos	pos	neg	neg	neg	neg	neg	neg	neg	neg	neg	neg	neg	neg	neg	neg	neg	neg	neg	neg	neg	neg	neg	neg	neg	neg	neg	pos
Vas016	agr_I/CC8 (score: 87.1 %)	None (score:None %)	neg	neg	pos	pos	pos	pos	pos	pos	pos	pos	pos	pos	pos	pos	pos	neg	neg	neg	pos	pos	pos	neg	neg	neg	neg	neg	neg	neg	neg	neg	neg	neg	neg	neg	neg	neg	neg	neg	neg	neg	neg	neg	neg	neg	neg	neg	pos
Vas017	agr_I/CC8 (score: 86.7 %)	None (score:None %)	neg	neg	pos	pos	pos	pos	pos	pos	pos	pos	pos	pos	pos	pos	pos	neg	neg	pos	pos	pos	pos	neg	neg	neg	neg	neg	neg	neg	neg	neg	neg	neg	neg	neg	neg	neg	neg	neg	neg	neg	neg	neg	neg	neg	neg	neg	pos
Vas018	agr_II/CC5 (score: 90.1 %)	CC5-MSSA (score: 88.9 %)	neg	neg	pos	pos	pos	pos	pos	pos	pos	pos	pos	pos	pos	pos	neg	pos	neg	neg	neg	neg	neg	neg	neg	neg	neg	pos	neg	pos	neg	neg	neg	neg	neg	neg	neg	neg	neg	neg	neg	neg	neg	pos	neg	neg	neg	neg	pos
Vas019	agr_II/CC5 (score: 91.4 %)	None (score:None %)	neg	neg	pos	pos	pos	pos	pos	pos	pos	pos	pos	pos	pos	pos	neg	pos	neg	neg	pos	pos	pos	neg	neg	neg	neg	pos	neg	pos	neg	neg	neg	neg	neg	neg	neg	neg	neg	neg	neg	neg	neg	pos	neg	neg	neg	neg	pos
Vas020	agr_II/CC5 (score: 91.5 %)	None (score:None %)	neg	neg	pos	pos	pos	pos	pos	pos	pos	pos	pos	pos	pos	pos	neg	pos	neg	neg	pos	pos	pos	neg	neg	neg	neg	pos	neg	pos	neg	neg	neg	neg	neg	neg	neg	neg	neg	neg	neg	neg	neg	pos	neg	neg	neg	neg	pos
Vas021	agr_II/CC5 (score: 91.4 %)	None (score:None %)	neg	neg	pos	pos	pos	pos	pos	pos	pos	pos	pos	pos	pos	pos	neg	pos	neg	neg	pos	pos	pos	neg	neg	neg	neg	pos	neg	pos	neg	neg	neg	neg	neg	neg	neg	neg	neg	neg	neg	neg	neg	pos	neg	neg	neg	neg	pos
Vas022	agr_I/CC25 (score: 89.3 %)	CC25/28-MSSA (score: 89.3 %)	neg	neg	pos	pos	pos	pos	pos	pos	pos	pos	pos	pos	pos	pos	pos	neg	neg	neg	pos	pos	pos	neg	neg	neg	neg	neg	neg	neg	neg	neg	neg	neg	neg	neg	neg	neg	neg	neg	neg	neg	neg	neg	neg	neg	neg	neg	pos
Vas023	agr_II/CC5 (score: 91.9 %)	None (score:None %)	neg	neg	pos	pos	pos	pos	pos	pos	pos	pos	pos	pos	pos	pos	neg	pos	neg	neg	pos	pos	pos	neg	neg	neg	neg	neg	neg	neg	neg	neg	neg	neg	neg	neg	neg	neg	neg	neg	neg	neg	neg	neg	neg	neg	neg	neg	pos
Vas024	agr_I/CC8 (score: 89.3 %)	None (score:None %)	neg	neg	pos	pos	pos	pos	pos	pos	pos	pos	pos	pos	pos	pos	pos	neg	neg	neg	pos	pos	pos	neg	neg	neg	neg	neg	neg	neg	neg	neg	neg	neg	neg	neg	neg	neg	neg	neg	neg	neg	neg	neg	neg	neg	neg	neg	pos
Vas025	agr_I/CC7 (score: 89.9 %)	CC7-MSSA (score: 89.9 %)	neg	neg	pos	pos	pos	pos	pos	pos	pos	pos	pos	pos	pos	pos	pos	neg	neg	neg	neg	neg	neg	neg	neg	neg	neg	neg	neg	neg	neg	neg	neg	neg	neg	neg	neg	neg	neg	pos	neg	neg	pos	neg	neg	neg	neg	neg	neg
Vas027	agr_I/CC7 (score: 91.0 %)	CC7-MSSA (score: 91.0 %)	neg	neg	pos	pos	pos	pos	pos	pos	pos	pos	pos	pos	pos	pos	pos	neg	neg	neg	neg	neg	neg	neg	neg	neg	neg	neg	neg	neg	neg	neg	neg	neg	neg	neg	neg	neg	neg	pos	neg	neg	pos	neg	neg	neg	neg	neg	neg
Vas028	agr_I/CC7 (score: 90.1 %)	CC7-MSSA (score: 90.1 %)	neg	neg	pos	pos	pos	pos	pos	pos	pos	pos	pos	pos	pos	pos	pos	neg	neg	neg	neg	neg	neg	neg	neg	neg	neg	neg	neg	neg	neg	neg	neg	neg	neg	neg	neg	neg	neg	pos	neg	neg	pos	neg	neg	neg	neg	neg	neg
Vas029	agr_I/CC7 (score: 90.1 %)	CC7-MSSA (score: 90.1 %)	neg	neg	pos	pos	pos	pos	pos	pos	pos	pos	pos	pos	pos	pos	pos	neg	neg	neg	neg	neg	neg	neg	neg	neg	neg	neg	neg	neg	neg	neg	neg	neg	neg	neg	neg	neg	neg	pos	neg	neg	pos	neg	neg	neg	neg	neg	neg
Vas030	agr_I/CC7 (score: 88.6 %)	CC7-MSSA (score: 88.6 %)	neg	neg	pos	pos	pos	pos	pos	pos	pos	pos	pos	pos	pos	pos	pos	neg	neg	neg	neg	neg	neg	neg	pos	pos	neg	neg	neg	neg	neg	neg	neg	neg	neg	neg	neg	neg	neg	pos	neg	neg	pos	pos	neg	neg	neg	neg	neg
Vas031	agr_I/CC7 (score: 89.3 %)	CC7-MSSA (score: 89.3 %)	neg	neg	pos	pos	pos	pos	pos	pos	pos	pos	pos	pos	pos	pos	pos	neg	neg	neg	neg	neg	neg	neg	amb	pos	neg	neg	neg	neg	neg	neg	neg	neg	neg	neg	neg	neg	neg	pos	neg	neg	pos	neg	neg	neg	neg	neg	neg
Vas032	agr_III/CC30 (score: 90.7 %)	ST34-MSSA (score: 90.7 %)	neg	neg	pos	pos	pos	pos	pos	pos	pos	pos	pos	pos	pos	pos	neg	neg	pos	neg	pos	pos	pos	neg	neg	neg	neg	neg	neg	neg	neg	neg	neg	neg	neg	neg	neg	neg	neg	neg	neg	neg	neg	neg	neg	neg	neg	neg	pos
Vas033	agr_I/CC8 (score: 91.0 %)	None (score:None %)	neg	neg	pos	pos	pos	pos	pos	pos	pos	pos	pos	pos	pos	pos	pos	neg	neg	neg	pos	pos	pos	neg	neg	neg	neg	neg	neg	neg	neg	neg	neg	neg	neg	neg	neg	neg	neg	neg	neg	neg	pos	neg	neg	neg	neg	neg	pos
Vas035	agr_I/CC8/ST72 (score: 89.3 %)	None (score:None %)	neg	neg	pos	pos	pos	pos	pos	pos	pos	pos	pos	pos	pos	pos	pos	neg	neg	neg	pos	pos	pos	neg	neg	neg	neg	neg	neg	neg	neg	neg	neg	neg	neg	neg	neg	neg	neg	neg	neg	neg	neg	neg	neg	neg	neg	neg	pos
Vas036	agr_II/CC5 (score: 88.3 %)	CC5-MSSA (score: 86.8 %)	neg	neg	pos	pos	pos	pos	pos	pos	pos	pos	pos	pos	pos	pos	neg	pos	neg	neg	neg	neg	neg	neg	neg	neg	neg	neg	neg	neg	neg	neg	neg	neg	neg	neg	neg	neg	neg	pos	neg	neg	neg	neg	neg	neg	neg	neg	pos
Vas037	agr_I/CC7 (score: 89.3 %)	CC7-MSSA (score: 89.3 %)	neg	neg	pos	pos	pos	pos	pos	pos	pos	pos	pos	pos	pos	pos	pos	neg	neg	pos	neg	neg	neg	neg	neg	neg	neg	neg	neg	neg	neg	neg	neg	neg	neg	neg	neg	neg	neg	pos	neg	neg	pos	neg	neg	neg	neg	neg	neg
Vas038	agr_I/CC7 (score: 89.7 %)	CC7-MSSA (score: 89.7 %)	neg	neg	pos	pos	pos	pos	pos	pos	pos	pos	pos	pos	pos	pos	pos	neg	neg	neg	neg	neg	neg	neg	neg	neg	neg	neg	neg	neg	neg	neg	neg	neg	neg	neg	neg	neg	neg	pos	neg	neg	pos	neg	neg	neg	neg	neg	neg
Vas039	agr_I/CC7 (score: 90.7 %)	CC7-MSSA (score: 90.7 %)	neg	neg	pos	pos	pos	pos	pos	pos	pos	pos	pos	pos	pos	pos	pos	neg	neg	neg	neg	neg	neg	neg	neg	neg	neg	neg	neg	neg	neg	neg	neg	neg	neg	neg	neg	neg	neg	pos	neg	neg	pos	neg	neg	neg	neg	neg	neg
Vas040	agr_I/CC8 (score: 89.4 %)	None (score:None %)	neg	neg	pos	pos	pos	pos	pos	pos	pos	pos	pos	pos	pos	pos	pos	neg	neg	neg	pos	pos	pos	neg	neg	neg	neg	neg	neg	neg	neg	neg	neg	neg	neg	neg	neg	neg	neg	neg	neg	neg	neg	neg	neg	neg	neg	neg	pos
Vas041	agr_I/CC8 (score: 89.2 %)	None (score:None %)	neg	neg	pos	pos	pos	pos	pos	pos	pos	pos	pos	pos	pos	pos	pos	neg	neg	neg	pos	pos	pos	neg	neg	neg	neg	neg	neg	neg	neg	neg	neg	neg	neg	neg	neg	neg	neg	neg	neg	neg	neg	pos	neg	neg	neg	neg	pos
Vas042	agr_I/CC8 (score: 91.0 %)	None (score:None %)	neg	neg	pos	pos	pos	pos	pos	pos	pos	pos	pos	pos	pos	pos	pos	neg	neg	neg	pos	pos	pos	neg	neg	neg	neg	neg	neg	neg	neg	neg	neg	neg	neg	neg	neg	neg	neg	neg	neg	neg	neg	neg	neg	neg	neg	neg	pos
Vas043	agr_I/CC8 (score: 90.3 %)	None (score:None %)	neg	neg	pos	pos	pos	pos	pos	pos	pos	pos	pos	pos	pos	pos	pos	neg	neg	pos	pos	pos	pos	neg	neg	neg	neg	neg	neg	neg	neg	neg	neg	neg	neg	neg	neg	neg	neg	neg	neg	neg	neg	neg	neg	neg	neg	neg	pos
Vas044	agr_I/CC8 (score: 90.6 %)	None (score:None %)	neg	neg	pos	pos	pos	pos	pos	pos	pos	pos	pos	pos	pos	pos	pos	neg	neg	neg	pos	pos	pos	neg	neg	neg	neg	neg	neg	neg	neg	neg	neg	neg	neg	neg	neg	neg	neg	neg	neg	neg	neg	neg	neg	neg	neg	neg	pos
Vas045	agr_I/CC8 (score: 88.6 %)	None (score:None %)	neg	neg	pos	pos	pos	pos	pos	pos	pos	pos	pos	pos	pos	pos	pos	neg	neg	pos	pos	pos	pos	neg	neg	neg	neg	neg	neg	neg	neg	neg	neg	neg	neg	neg	neg	neg	neg	neg	neg	neg	neg	neg	neg	neg	neg	neg	pos
Vas046	agr_III/CC1 (score: 90.1 %)	CC1-MSSA (score: 88.2 %)	neg	neg	pos	pos	pos	pos	pos	pos	pos	pos	pos	pos	pos	pos	neg	neg	pos	neg	pos	pos	pos	neg	neg	neg	neg	neg	neg	neg	neg	neg	neg	neg	neg	neg	neg	neg	neg	neg	neg	neg	neg	neg	neg	neg	neg	neg	neg
Vas047	agr_III/CC30 (score: 89.2 %)	CC30-MSSA (score: 87.6 %)	neg	neg	pos	pos	pos	pos	pos	pos	pos	pos	pos	pos	pos	pos	neg	neg	pos	neg	pos	pos	pos	neg	neg	neg	neg	neg	neg	neg	neg	neg	neg	neg	neg	neg	neg	neg	neg	pos	neg	neg	pos	neg	neg	neg	neg	neg	pos
Vas048	agr_I/CC8 (score: 89.4 %)	None (score:None %)	neg	neg	pos	pos	pos	pos	pos	pos	pos	pos	pos	pos	pos	pos	pos	neg	neg	neg	neg	neg	neg	neg	neg	pos	neg	neg	neg	neg	neg	neg	neg	neg	neg	neg	neg	neg	neg	neg	neg	neg	neg	neg	pos	neg	neg	neg	pos
Vas049	agr_I/CC45 (score: 89.4 %)	CC45-MSSA (score: 86.0 %)	neg	neg	pos	pos	pos	pos	pos	pos	pos	pos	pos	pos	pos	pos	pos	neg	neg	neg	pos	pos	pos	neg	neg	neg	neg	neg	neg	neg	neg	neg	neg	neg	neg	neg	neg	neg	neg	neg	neg	neg	neg	neg	neg	neg	neg	neg	amb
Vas178	agr_I/CC8 (score: 86.4 %)	None (score:None %)	neg	neg	pos	pos	pos	pos	pos	pos	pos	pos	pos	pos	pos	pos	pos	neg	neg	pos	pos	pos	pos	neg	neg	neg	neg	neg	neg	neg	neg	neg	neg	neg	neg	neg	neg	neg	neg	neg	neg	neg	neg	neg	neg	neg	neg	neg	pos
Vas180	agr_I/CC8 (score: 91.0 %)	None (score:None %)	neg	neg	pos	pos	pos	pos	pos	pos	pos	pos	pos	pos	pos	pos	pos	neg	neg	neg	pos	pos	pos	neg	neg	pos	neg	neg	neg	neg	neg	neg	neg	neg	neg	neg	neg	neg	neg	neg	neg	neg	neg	neg	neg	neg	neg	neg	pos
Vas181	agr_I/CC8 (score: 91.4 %)	None (score:None %)	neg	neg	pos	pos	pos	pos	pos	pos	pos	pos	pos	pos	pos	pos	pos	neg	neg	neg	pos	pos	pos	neg	neg	neg	neg	neg	neg	neg	neg	neg	neg	neg	neg	neg	neg	neg	neg	neg	neg	neg	neg	neg	neg	neg	neg	neg	pos
Vas182	agr_III/CC1 (score: 90.0 %)	CC1-MSSA (score: 88.1 %)	neg	neg	pos	pos	pos	pos	pos	pos	pos	pos	pos	pos	pos	pos	neg	neg	pos	neg	pos	pos	pos	neg	neg	neg	neg	neg	neg	neg	neg	neg	neg	neg	neg	neg	neg	neg	neg	neg	neg	neg	neg	neg	neg	neg	neg	neg	neg
Vas183	agr_I/CC7 (score: 90.7 %)	CC7-MSSA (score: 90.7 %)	neg	neg	pos	pos	pos	pos	pos	pos	pos	pos	pos	pos	pos	pos	pos	neg	neg	neg	pos	pos	pos	neg	neg	neg	neg	neg	neg	neg	neg	neg	neg	neg	neg	neg	neg	neg	neg	pos	neg	neg	neg	neg	neg	neg	neg	neg	neg
Vas184	agr_I/CC8 (score: 89.6 %)	None (score:None %)	neg	neg	pos	pos	pos	pos	pos	pos	pos	pos	pos	pos	pos	pos	pos	neg	neg	neg	pos	pos	pos	neg	neg	neg	neg	neg	neg	neg	neg	neg	neg	neg	neg	neg	neg	neg	neg	neg	neg	neg	neg	pos	neg	neg	neg	neg	pos
Vas185	agr_I/CC22 (score: 90.0 %)	CC22-MSSA (score: 89.7 %)	neg	neg	pos	pos	pos	pos	pos	pos	pos	pos	pos	pos	pos	pos	pos	neg	neg	neg	pos	pos	pos	neg	neg	neg	neg	neg	neg	neg	neg	neg	neg	neg	neg	neg	neg	neg	neg	neg	neg	neg	neg	neg	neg	neg	neg	neg	neg
Vas186	agr_I/CC7 (score: 91.5 %)	CC7-MSSA (score: 91.5 %)	neg	neg	pos	pos	pos	pos	pos	pos	pos	pos	pos	pos	pos	pos	pos	neg	neg	neg	neg	neg	neg	neg	neg	neg	neg	neg	neg	neg	neg	neg	neg	neg	neg	neg	neg	neg	neg	pos	neg	neg	pos	neg	neg	neg	neg	neg	neg
Vas187	agr_II/CC5 (score: 89.6 %)	CC5-MSSA (score: 88.3 %)	neg	neg	pos	pos	pos	pos	pos	pos	pos	pos	pos	pos	pos	pos	neg	pos	neg	neg	neg	neg	neg	neg	neg	neg	neg	neg	neg	neg	neg	neg	neg	neg	neg	neg	neg	neg	neg	neg	neg	neg	neg	neg	neg	neg	neg	neg	pos
Vas188	agr_I/CC8 (score: 90.3 %)	None (score:None %)	neg	neg	pos	pos	pos	pos	pos	pos	pos	pos	pos	pos	pos	pos	pos	neg	neg	neg	pos	pos	pos	neg	neg	neg	neg	neg	neg	neg	neg	neg	neg	neg	neg	neg	neg	neg	neg	neg	neg	neg	neg	neg	neg	neg	neg	neg	pos
Vas189	agr_II/CC5 (score: 90.1 %)	None (score:None %)	neg	neg	pos	pos	pos	pos	pos	pos	pos	pos	pos	pos	pos	pos	neg	pos	neg	neg	neg	neg	neg	neg	neg	neg	neg	neg	neg	neg	neg	neg	neg	neg	neg	neg	neg	neg	neg	pos	neg	neg	neg	neg	neg	neg	neg	neg	pos
Vas190	agr_I/CC7 (score: 91.1 %)	CC7-MSSA (score: 91.1 %)	neg	neg	pos	pos	pos	pos	pos	pos	pos	pos	pos	pos	pos	pos	pos	neg	neg	neg	neg	neg	neg	neg	neg	neg	neg	pos	neg	neg	neg	neg	neg	neg	neg	neg	pos	neg	neg	neg	neg	neg	neg	neg	neg	neg	neg	neg	neg
Vas191	agr_I/CC25 (score: 89.7 %)	CC25/28-MSSA (score: 89.7 %)	neg	neg	pos	pos	pos	pos	pos	pos	pos	pos	pos	pos	pos	pos	pos	neg	neg	neg	pos	pos	pos	neg	neg	neg	neg	neg	neg	neg	neg	neg	neg	neg	neg	neg	neg	neg	neg	neg	neg	neg	neg	neg	neg	neg	neg	neg	pos
Vas192	agr_III/CC30 (score: 90.3 %)	ST34-MSSA (score: 90.3 %)	neg	neg	pos	pos	pos	pos	pos	pos	pos	pos	pos	pos	pos	pos	neg	neg	pos	neg	pos	pos	pos	neg	neg	neg	neg	neg	neg	neg	neg	neg	neg	neg	neg	neg	neg	neg	neg	neg	neg	neg	neg	neg	neg	neg	neg	neg	pos
pos			0	0	61	61	61	61	61	61	61	61	61	61	61	61	47	9	5	11	44	44	44	0	1	7	0	5	0	4	0	0	0	0	0	0	1	0	0	14	0	0	12	7	1	3	0	0	43
neg			61	61	0	0	0	0	0	0	0	0	0	0	0	0	14	52	56	50	17	17	17	61	59	54	61	56	61	57	61	61	61	61	61	61	60	61	61	47	61	61	49	54	60	58	61	61	17
amb			0	0	0	0	0	0	0	0	0	0	0	0	0	0	0	0	0	0	0	0	0	0	1	0	0	0	0	0	0	0	0	0	0	0	0	0	0	0	0	0	0	0	0	0	0	0	1
TOTAL			61	61	61	61	61	61	61	61	61	61	61	61	61	61	61	61	61	61	61	61	61	61	61	61	61	61	61	61	61	61	61	61	61	61	61	61	61	61	61	61	61	61	61	61	61	61	61
% pos			0	0	100	100	100	100	100	100	100	100	100	100	100	100	77.0492	14.7541	8.19672	18.0328	72.1311	72.1311	72.1311	0	1.63934	11.4754	0	8.19672	0	6.55738	0	0	0	0	0	0	1.63934	0	0	22.9508	0	0	19.6721	11.4754	1.63934	4.91803	0	0	70.4918
% neg			100	100	0	0	0	0	0	0	0	0	0	0	0	0	22.9508	85.2459	91.8033	81.9672	27.8689	27.8689	27.8689	100	96.7213	88.5246	100	91.8033	100	93.4426	100	100	100	100	100	100	98.3607	100	100	77.0492	100	100	80.3279	88.5246	98.3607	95.082	100	100	27.8689
% amb			0	0	0	0	0	0	0	0	0	0	0	0	0	0	0	0	0	0	0	0	0	0	1.63934	0	0	0	0	0	0	0	0	0	0	0	0	0	0	0	0	0	0	0	0	0	0	0	1.63934
% TOTAL			100	100	100	100	100	100	100	100	100	100	100	100	100	100	100	100	100	100	100	100	100	100	100	100	100	100	100	100	100	100	100	100	100	100	100	100	100	100	100	100	100	100	100	100	100	100	100
[truncated: 206 more columns]

## Sheet: MPO-ANCA
	Typing Information										Species Marker								Regulatory Genes																			Methicillin resistance genotype and SCCmec typing
Sample ID	strain	strain synonyms	MLST clonal complex affiliation	sequence types associated with this strain	spa types associated with this strain	assignment score for CC identification	MRSA (mecA)	MRSA (mecC)	PVL	staining control	biotin	rrnD1 (S. aureus)	gapA	katA	coA	nuc1	spa	sbi	sarA	vraS	saeS	agrI (total)	agrB-I	agrC-I	agrD-I	agrII (total)	agrB-II	agrC-II	agrD-II	agrIII (total)	agrB-III	agrC-III	agrD-III	agrIV (total)	agrB-IV	agrC-IV	hld	mecA	mecC	delta_mecR	ugpQ	ccrA-1	ccrB-1	plsSCC (COL)	Q9XB68-dcs	ccrA-2	ccrB-2	kdpA-SCC	kdpB-SCC
Sample ID	strain	strain synonyms	MLST clonal complex affiliation	sequence types associated with this strain	spa types associated with this strain	assignment score for CC identification	MRSA (mecA)	MRSA (mecC)	PVL	staining control	biotin marker	Domain 1 of 23S-rRNA	glyceraldehyde 3-phosphate dehydrogenase, locus 1	katalase A	coagulase	thermostable extracellular nuclease	staphylococcal protein A	IgG-binding protein	staphylococcal accessory regulator A	sensor protein	histidine protein kinase, sae locus	accessory gene regulator allele I				accessory gene regulator allele II				accessory gene regulator allele III				accessory gene regulator allele IV			haemolysin delta	alternate penicillin binding protein 2, defining MRSA	novel mecA homologue, also associated with beta lactam resistance	truncated signal transducer protein MecR1	glycerophosphoryl diester phosphodiesterase, associated with mecA	cassette chromosome recombinase genes A-1	cassette chromosome recombinase genes B-1	plasmin-sensitive surface protein	hypothetical protein from SCCmec elements	cassette chromosome recombinase gene A-2	cassette chromosome recombinase gene B-2	potassium-translocating ATPase A, chain 2	potassium-transporting ATPase B, chain 1
MPO1	CC7-MSSA		CC7	ST7	t091	0.949	neg	neg	neg	OK	pos	pos	pos	pos	pos	pos	pos	pos	pos	pos	pos	pos	pos	pos	pos	neg	neg	neg	neg	neg	neg	neg	neg	neg	neg	neg	pos	neg	neg	neg	neg	neg	neg	neg	neg	neg	neg	neg	neg
MPO2	CC5-MRSA-IV, Paediatric clone [sed/j/r+]	USA800, Spanish PFGE type E7/8	CC5	ST5	t002, t045, t067, t088, t509, t548, t1818, t2173, t6183	0.9725	pos	neg	neg	OK	pos	pos	pos	pos	pos	pos	pos	pos	pos	pos	pos	neg	neg	neg	neg	pos	pos	pos	pos	neg	neg	neg	neg	neg	neg	neg	pos	pos	neg	pos	pos	neg	neg	neg	pos	pos	pos	neg	neg
MPO3	CC22-MSSA		CC22	ST22	t005, t395, t3242	0.9435	neg	neg	neg	OK	pos	pos	pos	pos	pos	pos	pos	pos	pos	pos	pos	pos	pos	pos	pos	neg	neg	neg	neg	neg	neg	neg	neg	neg	neg	neg	pos	neg	neg	neg	neg	neg	neg	neg	neg	neg	neg	neg	neg
MPO4	CC101-MSSA		CC101	ST101	t056, t150, t1312	0.9669	neg	neg	neg	OK	pos	pos	pos	pos	pos	pos	pos	pos	pos	pos	pos	pos	pos	pos	pos	neg	neg	neg	neg	neg	neg	neg	neg	neg	ambiguous	neg	pos	neg	neg	neg	neg	neg	neg	neg	neg	neg	neg	neg	neg
MPO5	CC45-MSSA		CC45 (agr I)	ST45, ST508, ST1008, ST1009	t015, t026, t050, t065, t116, t133, t339, t362, t383, t390, t397, t465, t576, t1331, t1608, t2714	0.9408	neg	neg	neg	OK	pos	pos	pos	pos	pos	pos	pos	pos	pos	pos	pos	pos	pos	pos	pos	neg	neg	neg	neg	neg	neg	neg	neg	neg	neg	neg	pos	neg	neg	neg	neg	neg	neg	neg	neg	neg	neg	neg	neg
MPO6	ST72-MSSA		CC8 (ST72)	ST72		0.9518	neg	neg	neg	OK	pos	pos	pos	pos	pos	pos	pos	pos	pos	pos	pos	pos	pos	pos	pos	neg	neg	neg	neg	neg	neg	neg	neg	neg	neg	neg	pos	neg	neg	neg	neg	neg	neg	neg	neg	neg	neg	neg	neg
MPO7	CC45-MSSA		CC45 (agr I)	ST45, ST508, ST1008, ST1009	t015, t026, t050, t065, t116, t133, t339, t362, t383, t390, t397, t465, t576, t1331, t1608, t2714	0.9532	neg	neg	neg	OK	pos	pos	pos	pos	pos	pos	pos	pos	pos	pos	pos	pos	pos	pos	pos	neg	neg	neg	neg	neg	neg	neg	neg	neg	neg	neg	pos	neg	neg	neg	neg	neg	neg	neg	neg	neg	neg	neg	neg
MPO8	CC7-MSSA		CC7	ST7	t091	0.9711	neg	neg	neg	OK	pos	pos	pos	pos	pos	pos	pos	pos	pos	pos	pos	pos	pos	pos	pos	neg	neg	neg	neg	neg	neg	neg	neg	neg	ambiguous	neg	pos	neg	neg	neg	neg	neg	neg	neg	neg	neg	neg	neg	neg
MPO9	CC7-MSSA		CC7	ST7	t091	0.9793	neg	neg	neg	OK	pos	pos	pos	pos	pos	pos	pos	pos	pos	pos	pos	pos	pos	pos	pos	neg	neg	neg	neg	neg	neg	neg	neg	neg	ambiguous	neg	pos	neg	neg	neg	neg	neg	neg	neg	neg	neg	neg	neg	neg
MPO10	CC8-MSSA		CC8	ST8, ST254, ST870	t008, t024, t190, t197, t211, t304, t334, t1029, t1854, t2169, t2953,t6021	0.9449	neg	neg	neg	OK	pos	pos	pos	pos	pos	pos	pos	pos	pos	pos	pos	pos	pos	pos	pos	neg	neg	neg	neg	neg	neg	neg	neg	neg	neg	neg	pos	neg	neg	neg	neg	neg	neg	neg	neg	neg	neg	neg	neg
MPO11	CC30-MSSA		CC30	ST30, ST39	t012, t017, t018, t021, t122, t338, t363, t797	0.978	neg	neg	neg	OK	pos	pos	pos	pos	pos	pos	pos	pos	pos	pos	pos	neg	neg	neg	neg	neg	neg	neg	neg	pos	pos	pos	pos	neg	neg	neg	pos	neg	neg	neg	neg	neg	neg	neg	neg	neg	neg	neg	neg
MPO12	CC7-MSSA		CC7	ST7	t091	0.978	neg	neg	neg	OK	pos	pos	pos	pos	pos	pos	pos	pos	pos	pos	pos	pos	pos	pos	pos	neg	neg	neg	neg	neg	neg	neg	neg	neg	ambiguous	neg	pos	neg	neg	neg	neg	neg	neg	neg	neg	neg	neg	neg	neg
MPO13	CC30-MSSA		CC30	ST30, ST39	t012, t017, t018, t021, t122, t338, t363, t797	0.9573	neg	neg	neg	OK	pos	pos	pos	pos	pos	pos	pos	pos	pos	pos	pos	neg	neg	neg	neg	neg	neg	neg	neg	pos	pos	pos	pos	neg	neg	neg	pos	neg	neg	neg	neg	neg	neg	neg	neg	neg	neg	neg	neg
MPO14	CC45-MSSA		CC45 (agr I)	ST45, ST508, ST1008, ST1009	t015, t026, t050, t065, t116, t133, t339, t362, t383, t390, t397, t465, t576, t1331, t1608, t2714	0.9449	neg	neg	neg	OK	pos	pos	pos	pos	pos	pos	pos	pos	pos	pos	pos	pos	pos	pos	pos	neg	neg	neg	neg	neg	neg	neg	neg	neg	neg	neg	pos	neg	neg	neg	neg	neg	neg	neg	neg	neg	neg	neg	neg
MPO16	CC30-MSSA		CC30	ST30, ST39	t012, t017, t018, t021, t122, t338, t363, t797	0.9518	neg	neg	neg	OK	pos	pos	pos	pos	pos	pos	pos	pos	pos	pos	pos	neg	neg	neg	neg	neg	neg	neg	neg	pos	pos	neg	pos	neg	neg	neg	pos	neg	neg	neg	neg	neg	neg	neg	neg	neg	neg	neg	neg
MPO17	CC8-MSSA		CC8	ST8, ST254, ST870	t008, t024, t190, t197, t211, t304, t334, t1029, t1854, t2169, t2953,t6021	0.9408	neg	neg	neg	OK	pos	pos	pos	pos	pos	pos	pos	pos	pos	pos	pos	pos	pos	pos	pos	neg	neg	neg	neg	neg	neg	neg	neg	neg	neg	neg	pos	neg	neg	neg	neg	neg	neg	neg	neg	neg	neg	neg	neg
MPO18	CC45-MSSA		CC45 (agr I)	ST45, ST508, ST1008, ST1009	t015, t026, t050, t065, t116, t133, t339, t362, t383, t390, t397, t465, t576, t1331, t1608, t2714	0.9201	neg	neg	neg	OK	pos	pos	pos	pos	pos	pos	pos	pos	pos	pos	pos	pos	pos	pos	pos	neg	neg	neg	neg	neg	neg	neg	neg	neg	neg	neg	pos	neg	neg	neg	neg	neg	neg	neg	neg	neg	neg	neg	neg
MPO19	CC22-MSSA		CC22	ST22	t005, t395, t3242	0.9408	neg	neg	neg	OK	pos	pos	pos	pos	pos	pos	pos	pos	pos	pos	pos	pos	pos	pos	pos	neg	neg	neg	neg	neg	neg	neg	neg	neg	neg	neg	pos	neg	neg	neg	neg	neg	neg	neg	neg	neg	neg	neg	neg
MPO20	CC7-MSSA		CC7	ST7	t091	0.9711	neg	neg	neg	OK	pos	pos	pos	pos	pos	pos	pos	pos	pos	pos	pos	pos	pos	pos	pos	neg	neg	neg	neg	neg	neg	neg	neg	neg	neg	neg	pos	neg	neg	neg	neg	neg	neg	neg	neg	neg	neg	neg	neg
MPO21	CC30-MSSA		CC30	ST30, ST39	t012, t017, t018, t021, t122, t338, t363, t797	0.9656	neg	neg	neg	OK	pos	pos	pos	pos	pos	pos	pos	pos	pos	pos	pos	neg	neg	neg	neg	neg	neg	neg	neg	pos	pos	neg	pos	neg	neg	neg	pos	neg	neg	neg	neg	neg	neg	neg	neg	neg	neg	neg	neg
MPO22	CC30-MSSA		CC30	ST30, ST39	t012, t017, t018, t021, t122, t338, t363, t797	0.9559	neg	neg	neg	OK	pos	pos	pos	pos	pos	pos	pos	pos	pos	pos	pos	neg	neg	neg	neg	neg	neg	neg	neg	pos	pos	neg	pos	neg	neg	neg	pos	neg	neg	neg	neg	neg	neg	neg	neg	neg	neg	neg	neg
MPO23	CC7-MSSA		CC7	ST7	t091	0.9683	neg	neg	neg	OK	pos	pos	pos	pos	pos	pos	pos	pos	pos	pos	pos	pos	pos	pos	pos	neg	neg	neg	neg	neg	neg	neg	neg	neg	neg	neg	pos	neg	neg	neg	neg	neg	neg	neg	neg	neg	neg	neg	neg
MPO24	CC5-MSSA		CC5	ST5, ST73	t002, t010, t053, t067, t088, t179, t214, t442, t548, t1062, t1265	0.949	neg	neg	neg	OK	pos	pos	pos	pos	pos	pos	pos	pos	pos	pos	pos	neg	neg	neg	neg	pos	pos	pos	pos	neg	neg	neg	neg	neg	neg	neg	pos	neg	neg	neg	neg	neg	neg	neg	neg	neg	neg	neg	neg
MPO25	CC8-MSSA		CC8	ST8, ST254, ST870	t008, t024, t190, t197, t211, t304, t334, t1029, t1854, t2169, t2953,t6021	0.9408	neg	neg	neg	OK	pos	pos	pos	pos	pos	pos	pos	pos	pos	pos	pos	pos	pos	pos	pos	neg	neg	neg	neg	neg	neg	neg	neg	neg	neg	neg	pos	neg	neg	neg	neg	neg	neg	neg	neg	neg	neg	neg	neg
MPO26	CC361-MSSA		CC361	ST361		0.9201	neg	neg	neg	OK	pos	pos	pos	pos	pos	pos	pos	pos	pos	pos	pos	pos	pos	pos	pos	neg	neg	neg	neg	neg	neg	neg	neg	neg	neg	neg	pos	neg	neg	neg	neg	neg	neg	neg	neg	neg	neg	neg	neg
MPO27	CC12-MSSA		CC12	ST12, ST901	t156, t160, t771, t888, t4490	0.9587	neg	neg	neg	OK	pos	pos	pos	pos	pos	pos	pos	pos	pos	pos	pos	neg	neg	neg	neg	pos	pos	pos	pos	neg	neg	neg	neg	neg	neg	neg	pos	neg	neg	neg	neg	neg	neg	neg	neg	neg	neg	neg	neg
MPO28	CC5-MSSA		CC5	ST5, ST73	t002, t010, t053, t067, t088, t179, t214, t442, t548, t1062, t1265	0.9601	neg	neg	neg	OK	pos	pos	pos	pos	pos	pos	pos	pos	pos	pos	pos	neg	neg	neg	neg	pos	pos	pos	pos	neg	neg	neg	neg	neg	neg	neg	pos	neg	neg	neg	neg	neg	neg	neg	neg	neg	neg	neg	neg
positive							1	0	0	0	27	27	27	27	27	27	27	27	27	27	27	18	18	18	18	4	4	4	4	5	5	2	5	0	0	0	27	1	0	1	1	0	0	0	1	1	1	0	0
negative							26	27	27	0	0	0	0	0	0	0	0	0	0	0	0	9	9	9	9	23	23	23	23	22	22	25	22	27	23	27	0	26	27	26	26	27	27	27	26	26	26	27	27
ambiguous							0	0	0	0	0	0	0	0	0	0	0	0	0	0	0	0	0	0	0	0	0	0	0	0	0	0	0	0	4	0	0	0	0	0	0	0	0	0	0	0	0	0	0
TOTAL							27	27	27	0	27	27	27	27	27	27	27	27	27	27	27	27	27	27	27	27	27	27	27	27	27	27	27	27	27	27	27	27	27	27	27	27	27	27	27	27	27	27	27
% positive							3.7037	0	0	#DIV/0!	100	100	100	100	100	100	100	100	100	100	100	66.6667	66.6667	66.6667	66.6667	14.8148	14.8148	14.8148	14.8148	18.5185	18.5185	7.40741	18.5185	0	0	0	100	3.7037	0	3.7037	3.7037	0	0	0	3.7037	3.7037	3.7037	0	0
% negative							96.2963	100	100	#DIV/0!	0	0	0	0	0	0	0	0	0	0	0	33.3333	33.3333	33.3333	33.3333	85.1852	85.1852	85.1852	85.1852	81.4815	81.4815	92.5926	81.4815	100	85.1852	100	0	96.2963	100	96.2963	96.2963	100	100	100	96.2963	96.2963	96.2963	100	100
% ambiguous							0	0	0	#DIV/0!	0	0	0	0	0	0	0	0	0	0	0	0	0	0	0	0	0	0	0	0	0	0	0	0	14.8148	0	0	0	0	0	0	0	0	0	0	0	0	0	0
% TOTAL							100	100	100	#DIV/0!	100	100	100	100	100	100	100	100	100	100	100	100	100	100	100	100	100	100	100	100	100	100	100	100	100	100	100	100	100	100	100	100	100	100	100	100	100	100	100
[truncated: 206 more columns]

## Sheet: HC
	Typing Information			Genetic markers for S. aureus / MRSA / PVL		Species Markers								Regulatory Genes								Resistance genotype: penicillinase			Resistance genotype: MLS-antibiotics												Resistance genotype: aminoglycosides			Resistance genotype: miscellanous genes
Sample ID	MLST and agr	Strain Assignment	Strain Synonymes	MRSA (mecA)	PVL	23S-rRNA	gapA	katA	coA	Protein A	sbi	nuc	fnbA	vraS	sarA	eno	saeS	agrI	agrII	agrIII	agrIV	blaZ	blaI	blaR	ermA	ermB	ermC	linA	msrA	mefA	mpbBM	vatA	vatB	vga	vgaA	vgb	aacA-aphD	aadD	aphA	sat	dfrA	far	Q6GD50	mupR	tetK	tetM	cat	fexA	cfr
						23S-rRNA Gene	Glyceraldehyde 3-phosphate Dehydrogenase	Catalase	Coagulase	Staphylococcus Protein A	IgG-binding protein	Thermostable Nuclease (DNAse)	Fibronectin-binding Protein A	vraS Sensor Protein	Staphylococcal Accessory Regulator A	Enolase, Phosphopyruvate Hydratase	Histidine Protein Kinase (sae Locus)	Accessory Gene Regulator - Type 1	Accessory Gene Regulator - Type 2	Accessory Gene Regulator - Type 3	Accessory Gene Regulator - Type 4	Beta-Laktamase	Beta Lactamase Repressor (Regulatory Protein)	Beta Lactamase Regulatory Protein	Macrolide, Lincosamide, Streptogramin	Macrolide, Lincosamide, Streptogramin	Macrolide, Lincosamide, Streptogramin	Lincosamides	Macrolide	Macrolide	Macrolide	Streptogramine	Streptogramine	Streptogramine	Streptogramine	Streptogramine	Aminoglycoside (Gentamicin, Tobramycin)	Aminoglycoside (Tobramycin, Neomycin)	Aminoglycoside (Kanamycin, Neomycin)	Streptothricin	Trimethoprim	Fusidic acid	Putative Fusidic Acid Resistance Protein	Mupirocin	Tetracycline	Tetracycline	Chloramphenicol	Chloramphenicol	Phenicols, Lincosamides, Oxazolidinones (Linezolid),
CC1-10	agr_I/CC20 (score: 90.6 %)	CC20-MSSA (score: 90.6 %)	None	neg	neg	pos	pos	pos	pos	pos	pos	pos	pos	pos	pos	pos	pos	pos	neg	neg	neg	pos	pos	pos	neg	neg	neg	neg	neg	neg	neg	neg	neg	neg	neg	neg	neg	neg	neg	neg	neg	neg	neg	neg	neg	neg	neg	neg	neg
CC7-10	agr_II/CC9 (score: 89.7 %)	CC9-MSSA (score: 89.7 %)	None	neg	neg	pos	pos	pos	pos	pos	pos	pos	pos	pos	pos	pos	pos	neg	pos	neg	neg	pos	pos	pos	pos	neg	neg	neg	neg	neg	neg	neg	neg	neg	neg	neg	neg	neg	neg	neg	neg	neg	neg	neg	neg	neg	neg	neg	neg
CC25-10	agr_I/CC7 (score: 92.5 %)	CC7-MSSA (score: 92.5 %)	None	neg	neg	pos	pos	pos	pos	pos	pos	pos	pos	pos	pos	pos	pos	pos	neg	neg	neg	pos	pos	pos	neg	neg	neg	neg	neg	neg	neg	neg	neg	neg	neg	neg	neg	neg	neg	neg	neg	neg	neg	neg	neg	neg	neg	neg	neg
CC26-07	agr_II/CC5 (score: 89.2 %)	None (score: None %)	None	neg	neg	pos	pos	pos	pos	pos	pos	pos	pos	pos	pos	pos	pos	neg	pos	neg	neg	pos	pos	pos	neg	neg	neg	neg	neg	neg	neg	neg	neg	neg	neg	neg	neg	neg	neg	neg	neg	neg	neg	neg	neg	pos	neg	neg	neg
CC29-07	agr_III/CC30 (score: 89.4 %)	CC30-MSSA (score: 89.0 %)	None	neg	neg	pos	pos	pos	pos	pos	pos	pos	pos	pos	pos	pos	pos	neg	neg	pos	neg	pos	pos	pos	neg	neg	neg	neg	neg	neg	neg	neg	neg	neg	neg	neg	neg	neg	neg	neg	neg	neg	neg	neg	neg	neg	neg	neg	neg
CC31-10	agr_III/CC30 (score: 90.4 %)	CC30-MSSA (score: 90.3 %)	None	neg	neg	pos	pos	pos	pos	pos	pos	pos	pos	pos	pos	pos	pos	neg	neg	pos	neg	pos	pos	pos	neg	neg	neg	neg	neg	neg	neg	neg	neg	neg	neg	neg	neg	neg	neg	neg	neg	neg	neg	neg	neg	neg	neg	neg	neg
CC32-07	agr_III/CC30 (score: 90.0 %)	CC30-MSSA (score: 89.6 %)	None	neg	neg	pos	pos	pos	pos	pos	pos	pos	pos	pos	pos	pos	pos	neg	neg	pos	neg	pos	pos	pos	neg	neg	neg	neg	neg	neg	neg	neg	neg	neg	neg	neg	neg	neg	neg	neg	neg	neg	neg	neg	neg	pos	neg	neg	neg
CC38-07	agr_III/CC30 (score: 90.0 %)	CC30-MSSA (score: 89.0 %)	None	neg	neg	pos	pos	pos	pos	pos	pos	pos	pos	pos	pos	pos	pos	neg	neg	pos	neg	pos	pos	pos	neg	neg	neg	neg	neg	neg	neg	neg	neg	neg	neg	neg	neg	neg	neg	neg	neg	neg	neg	neg	neg	neg	neg	neg	neg
CC47-07	agr_I/CC20 (score: 91.3 %)	CC20-MSSA (score: 91.3 %)	None	neg	neg	pos	pos	pos	pos	pos	pos	pos	pos	pos	pos	pos	pos	pos	neg	neg	neg	pos	pos	pos	neg	neg	neg	neg	neg	neg	neg	neg	neg	neg	neg	neg	neg	neg	neg	neg	neg	neg	neg	neg	neg	neg	neg	neg	neg
CC57-07	agr_I/CC8 (score: 89.7 %)	None (score: None %)	None	neg	neg	pos	pos	pos	pos	pos	pos	pos	pos	pos	pos	pos	pos	pos	neg	neg	neg	neg	neg	neg	neg	neg	neg	neg	neg	neg	neg	neg	neg	neg	neg	neg	neg	neg	neg	neg	neg	neg	neg	neg	neg	neg	neg	neg	neg
CC70-10	agr_I/CC7 (score: 92.8 %)	CC7-MSSA (score: 92.8 %)	None	neg	neg	pos	pos	pos	pos	pos	pos	pos	pos	pos	pos	pos	pos	pos	neg	neg	neg	pos	pos	pos	neg	neg	neg	neg	neg	neg	neg	neg	neg	neg	neg	neg	neg	neg	neg	neg	neg	neg	neg	neg	neg	neg	neg	neg	neg
CC76-07	agr_III/CC30 (score: 90.3 %)	CC30-MSSA (score: 89.3 %)	None	neg	neg	pos	pos	pos	pos	pos	pos	pos	pos	pos	pos	pos	pos	neg	neg	pos	neg	pos	pos	pos	neg	neg	neg	neg	neg	neg	neg	neg	neg	neg	neg	neg	neg	neg	neg	neg	neg	neg	neg	neg	neg	neg	neg	neg	neg
CC82-10	agr_I/CC22 (score: 91.7 %)	CC22-MSSA (score: 91.7 %)	None	neg	neg	pos	pos	pos	pos	pos	pos	pos	pos	pos	pos	pos	pos	pos	neg	neg	neg	neg	neg	neg	neg	neg	neg	neg	neg	neg	neg	neg	neg	neg	neg	neg	neg	neg	neg	neg	neg	neg	neg	neg	neg	neg	neg	neg	neg
CC107-07	agr_I/CC45 (score: 91.4 %)	CC45-MSSA (score: 89.0 %)	None	neg	neg	pos	pos	pos	pos	pos	pos	pos	pos	pos	pos	pos	pos	pos	neg	neg	neg	pos	pos	pos	neg	neg	neg	neg	neg	neg	neg	neg	neg	neg	neg	neg	neg	neg	neg	neg	neg	neg	neg	neg	neg	neg	neg	neg	neg
IEC3 (2008)	agr_I/CC8 (score: 89.0 %)	None (score: None %)	None	neg	neg	pos	pos	pos	pos	pos	pos	pos	pos	pos	pos	pos	pos	pos	neg	neg	pos	neg	neg	neg	neg	neg	neg	neg	neg	neg	neg	neg	neg	neg	neg	neg	neg	neg	neg	neg	neg	neg	neg	neg	neg	neg	neg	neg	neg
IEC8 (2008)	agr_III/CC30 (score: 91.0 %)	CC30-MSSA (score: 90.0 %)	None	neg	neg	pos	pos	pos	pos	pos	pos	pos	pos	pos	pos	pos	pos	neg	neg	pos	neg	pos	pos	pos	neg	neg	neg	neg	neg	neg	neg	neg	neg	neg	neg	neg	neg	neg	neg	neg	neg	neg	neg	neg	neg	neg	neg	neg	neg
IEC10 (2008)	agr_I/CC97 (score: 89.9 %)	CC97-MSSA (score: 89.9 %)	None	neg	neg	pos	pos	pos	pos	pos	pos	pos	pos	pos	pos	pos	pos	pos	neg	neg	neg	pos	pos	pos	neg	neg	neg	neg	neg	neg	neg	neg	neg	neg	neg	neg	neg	neg	neg	neg	neg	neg	neg	neg	neg	neg	neg	neg	neg
IEC11 (2008)	agr_III/CC30 (score: 91.3 %)	CC30-MSSA (score: 90.3 %)	None	neg	neg	pos	pos	pos	pos	pos	pos	pos	pos	pos	pos	pos	pos	neg	neg	pos	neg	pos	pos	pos	neg	neg	neg	neg	neg	neg	neg	neg	neg	neg	neg	neg	neg	neg	neg	neg	neg	neg	neg	neg	neg	neg	neg	neg	neg
positive				0	0	18	18	18	18	18	18	18	18	18	18	18	18	9	2	7	1	15	15	15	1	0	0	0	0	0	0	0	0	0	0	0	0	0	0	0	0	0	0	0	0	2	0	0	0
negative				18	18	0	0	0	0	0	0	0	0	0	0	0	0	9	16	11	17	3	3	3	17	18	18	18	18	18	18	18	18	18	18	18	18	18	18	18	18	18	18	18	18	16	18	18	18
ambiguous				0	0	0	0	0	0	0	0	0	0	0	0	0	0	0	0	0	0	0	0	0	0	0	0	0	0	0	0	0	0	0	0	0	0	0	0	0	0	0	0	0	0	0	0	0	0
TOTAL				18	18	18	18	18	18	18	18	18	18	18	18	18	18	18	18	18	18	18	18	18	18	18	18	18	18	18	18	18	18	18	18	18	18	18	18	18	18	18	18	18	18	18	18	18	18
% positive				0	0	100	100	100	100	100	100	100	100	100	100	100	100	50	11.1111	38.8889	5.55556	83.3333	83.3333	83.3333	5.55556	0	0	0	0	0	0	0	0	0	0	0	0	0	0	0	0	0	0	0	0	11.1111	0	0	0
% negative				100	100	0	0	0	0	0	0	0	0	0	0	0	0	50	88.8889	61.1111	94.4444	16.6667	16.6667	16.6667	94.4444	100	100	100	100	100	100	100	100	100	100	100	100	100	100	100	100	100	100	100	100	88.8889	100	100	100
% ambiguous				0	0	0	0	0	0	0	0	0	0	0	0	0	0	0	0	0	0	0	0	0	0	0	0	0	0	0	0	0	0	0	0	0	0	0	0	0	0	0	0	0	0	0	0	0	0
% TOTAL				100	100	100	100	100	100	100	100	100	100	100	100	100	100	100	100	100	100	100	100	100	100	100	100	100	100	100	100	100	100	100	100	100	100	100	100	100	100	100	100	100	100	100	100	100	100
[truncated: 206 more columns]
